# Supplementary material for: Farnesol Improves Endoplasmic Reticulum Stress and Hepatic Metabolic Dysfunction Induced by Tunicamycin in Mice
Source: Biology (Basel). 2025 Feb 18;14(2):213. doi: 10.3390/biology14020213 (PMC11851907; doi:10.3390/biology14020213)
Supplement: Supplementary file 1 [file biology-14-00213-s001.zip]

Archive with 1 entries (1 files):
- biology-3333291-supplementary.pdf
